# Supplementary material for: Dissecting and validation the biomarker of heart failure progression in patients with atherosclerosis by single-cell sequencing, bioinformatics, and machine learning
Source: Front Genet. 2025 Sep 12;16:1587274. doi: 10.3389/fgene.2025.1587274 (PMC12464422; doi:10.3389/fgene.2025.1587274)
Supplement: Supplementary file 1 [file Table1.xls]

## Sheet: randomForest
		AS	Control	MeanDecreaseAccuracy	MeanDecreaseGini
1	GRB2	5.23331	5.29891	5.56158	0.608491
2	LILRB2	4.42913	4.1197	4.42597	0.421894
3	TNFSF13	3.42069	3.98497	4.13202	0.385728
4	ACTR3	3.39717	3.61397	3.72162	0.30918
5	LGALS9	3.07575	3.20516	3.28358	0.223739
6	ITGB1	2.86076	3.01825	3.25414	0.24471
7	SASH3	2.90997	2.90361	3.2155	0.232286
8	PAFAH1B1	2.43555	2.9567	3.1337	0.322441
9	NLRC4	2.48531	3.17055	3.10489	0.238211
10	LSM14A	2.38868	3.36685	3.08422	0.343212
11	CCL7	2.83867	3.0994	3.03221	0.290848
12	SLAMF7	2.88072	3.04049	2.9371	0.228759
13	OPTN	2.54246	2.72911	2.91663	0.198613
14	CCL4	2.3728	2.2023	2.59149	0.125904
15	ITGAL	2.11766	2.33886	2.52218	0.0978556
16	PSMB10	2.14935	2.21441	2.36835	0.103617
17	CCL20	1.98163	2.4209	2.35374	0.121478
18	LILRB1	1.7932	2.14337	2.34744	0.142644
19	C1QA	2.29975	1.99656	2.31042	0.0790381
20	FGL2	2.52027	1.94443	2.30632	0.191475
21	C3	1.9611	1.96045	2.23484	0.0883018
22	CD84	1.89152	1.9601	2.19501	0.126421
23	CTSL	1.93461	2.2266	2.15845	0.0879636
24	CTSH	2.17169	1.57056	2.13698	0.120385
25	TLR6	2.01977	1.99389	2.10786	0.141572
26	KCNN4	1.40835	1.95408	2.0049	0.0734823
27	RNASE4	1.34723	1.99537	2.00189	0.14336
28	FCGR2B	1.41705	1.93638	1.95198	0.0785182
29	HCK	1.95681	1.7932	1.90519	0.12143
30	UBA5	1.66911	1.9601	1.89861	0.13011
31	TLR7	1.44683	1.66911	1.78947	0.104694
32	NDST2	1.72005	1.21447	1.76722	0.0170649
33	CTSC	1.68222	1.67132	1.73469	0.109044
34	IREB2	1.30993	1.40275	1.723	0.0366077
35	FCGR2C	1.66911	1.55874	1.69611	0.0970306
36	CYBA	2.00794	1.32299	1.68345	0.146176
37	VAMP7	1.72005	1.001	1.66615	0.0661389
38	HLA.C	-0.632709	1.93638	1.6603	0.061059
39	IFI16	1.66362	1.63264	1.652	0.0757333
40	LYL1	1.723	1.34406	1.59499	0.0500494
41	SELL	1.66911	1.001	1.51099	0.0408389
42	EZH2	0	1.38943	1.41121	0.0461026
43	CCRL2	1.38062	1.41705	1.40424	0.0638895
44	C2	1.40835	1.38062	1.40275	0.0352833
45	IFNGR1	1.001	1.41705	1.40275	0.0985121
46	NLRC3	1.001	1.39769	1.40275	0.0487549
47	IL7	1.34406	1.41705	1.38943	0.0285414
48	LILRA6	0.62739	1.46467	1.3794	0.0608496
49	C6	1.001	1.001	1.37458	0.0107143
50	TNFRSF17	1.02673	1.47555	1.35461	0.165014
51	HLA.B	1.001	1.40275	1.34406	0.0426857
52	CCL3	1.70743	0.318032	1.2924	0.0814762
53	CHUK	1.71059	0.834413	1.28399	0.030397
54	COLEC12	1.2551	1.17331	1.26882	0.0854238
55	MORC3	1.26694	1.001	1.26694	0.0620667
56	MADCAM1	1.38943	0	1.26068	0.0225942
57	CD83	0.343038	1.66911	1.12	0.0451143
58	LCP1	0.758373	1.001	1.04521	0.072899
59	BST2	1.001	0	1.001	0.0218667
60	C1QBP	0	1.001	1.001	0.00742857
61	CD1E	0	1.001	1.001	0.00355556
62	CD300LB	1.001	1.001	1.001	0.0209222
63	CD79B	0	1.001	1.001	0.0102667
64	CD8B	0	1.001	1.001	0.0106
65	CXCR6	1.001	0	1.001	0.0247524
66	IDO2	1.001	0	1.001	0.00342857
67	IFI27	1.001	0	1.001	0.0345111
68	LY75	0	1.001	1.001	0.00363636
69	NCF1	0	1.001	1.001	0.0071
70	PARP1	1.001	1.001	1.001	0.0498545
71	PARP14	0	1.001	1.001	0.0196889
72	PLD2	0	1.001	1.001	0.0338026
73	SEC14L1	1.001	1.001	1.001	0.02
74	SEMA4A	1.38943	-1.001	1.001	0.0110364
75	TREM1	1.001	0	1.001	0.0267333
76	TLR10	1.05751	1.001	0.996822	0.0106111
77	FPR2	1.34406	0.577543	0.916017	0.024094
78	IL2RB	-1.001	1.38943	0.876766	0.034947
79	VAV3	-0.447303	0.91208	0.478201	0.0926879
80	TNFRSF1B	0.218228	0.378018	0.445688	0.0716078
81	IRF7	0.156178	1.001	0.300448	0.0177955
82	JAM2	0	0.200008	0.0940729	0.0434923
83	ADAM9	0	0	0	0
84	ADORA1	0	0	0	0.00355556
85	ALKBH5	0	0	0	0
86	APOBEC3F	0	0	0	0.00735065
87	BST1	0	0	0	0
88	CCL17	0	0	0	0.00735065
89	CCL2	0	0	0	0.00746429
90	CCND3	0	0	0	0.0295333
91	CD276	0	0	0	0.00355556
92	CD2AP	0	0	0	0
93	CD3G	0	0	0	0.0036
94	CD47	0	0	0	0.00371429
95	CD6	0	0	0	0
96	CD81	0	0	0	0
97	CEBPG	0	0	0	0
98	CFD	0	0	0	0.00355556
99	CLEC4M	-1.001	1.001	0	0.0123429
100	COLEC11	0	0	0	0
101	CPLX2	0	0	0	0.00709524
102	CRP	0	0	0	0
103	CSF1	0	0	0	0
104	CTNNBL1	0	0	0	0
105	CTSG	0	0	0	0
106	CTSK	0	0	0	0
107	CXCL11	0	0	0	0.0035
108	CXCL13	0	0	0	0.0035
109	CXCL14	0	0	0	0.0198
110	CXCR3	0	0	0	0.00366667
111	DOCK2	0	0	0	0
112	FCER1A	0	0	0	0
113	FCGR3B	0	0	0	0.0256355
114	GPR32	0	0	0	0
115	HAND2	0	0	0	0.0105556
116	HCLS1	0	0	0	0.0293692
117	HFE	0	0	0	0
118	HLA.DMA	0	0	0	0.0257524
119	HLA.DOB	0	0	0	0
120	HLA.DPA1	0	0	0	0.00666667
121	HMGB2	0	0	0	0
122	HYAL2	0	0	0	0
123	IL10	0	0	0	0.0134
124	IL15	0	0	0	0
125	IL17A	0	0	0	0
126	IL1F10	0	0	0	0.00609524
127	IL1RL2	0	0	0	0
128	ITGA3	0	0	0	0
129	ITGAD	0	0	0	0.00355556
130	KCNJ8	0	0	0	0
131	LAG3	0	0	0	0.0559111
132	LCN2	0	0	0	0.0035
133	LGALS4	0	0	0	0.0035
134	LILRA1	0	0	0	0
135	LILRA5	0	0	0	0
136	LILRB4	0	0	0	0.00685714
137	LIMK1	0	0	0	0
138	LYZ	0	0	0	0
139	MAPT	0	0	0	0.003
140	MCM3AP	0	0	0	0.00363636
141	MR1	0	0	0	0
142	MYB	0	0	0	0
143	NCK2	0	0	0	0.00675556
144	NFKB2	0	0	0	0
145	NLRP2	0	0	0	0
146	NMBR	0	0	0	0
147	NRARP	0	0	0	0
148	NUP85	0	0	0	0
149	OTULIN	0	0	0	0
150	PLXNA1	0	0	0	0.00972222
151	PRKCB	0	0	0	0
152	PSMA1	0	0	0	0
153	PTPN22	0	0	0	0.00355556
154	PXDN	0	0	0	0
155	RAB17	0	0	0	0.00366667
156	RABL3	0	0	0	0.0400889
157	SARM1	0	0	0	0
158	SH2B2	0	0	0	0
159	SLC15A2	0	0	0	0.0222
160	THEMIS	0	0	0	0
161	TIRAP	0	0	0	0.00363636
162	TLR4	0	0	0	0
163	TMEM33	0	0	0	0.0138788
164	TNFAIP1	0	0	0	0.00366667
165	TNFRSF4	0	0	0	0
166	TNFSF12	0	0	0	0
167	TRDV3	0	0	0	0.00342857
168	VCAM1	0	0	0	0
169	VPS26B	0	0	0	0.00342857
170	HCFC2	1.001	-1.001	-0.447303	0.0107143
171	RGCC	-0.557259	-1.001	-0.632709	0.007
172	PDPN	-0.447303	-0.24255	-0.717404	0.0356647
173	SELP	-0.896979	-0.817041	-0.859699	0.0935948
174	C5	0	-1.001	-1.001	0.00355556
175	CCL28	0	-1.001	-1.001	0.0035
176	CCR9	0	-1.001	-1.001	0.00705556
177	CFH	1.001	-1.38943	-1.001	0.0104056
178	DAO	0	-1.001	-1.001	0.00369231
179	ELANE	-1.001	0	-1.001	0.00705556
180	FCGR2A	-1.001	0	-1.001	0.0134026
181	GPR18	-1.001	-1.001	-1.001	0.00676923
182	GPS2	0	-1.001	-1.001	0.0207111
183	HLA.DQB2	0	-1.001	-1.001	0.0072
184	HLA.E	-1.001	0	-1.001	0.0298115
185	HSCB	-1.001	-1.001	-1.001	0.00676923
186	IFIT5	0	-1.001	-1.001	0.0144
187	IL31RA	-1.001	0	-1.001	0.0071
188	INHBA	0	-1.001	-1.001	0.00355556
189	IRF6	-1.001	0	-1.001	0.0036
190	MAP2K6	-1.001	0	-1.001	0.0219429
191	N4BP3	-1.001	-1.001	-1.001	0.020181
192	SLC11A1	0	-1.001	-1.001	0.00342857
193	SNAP23	0	-1.001	-1.001	0.0218
194	SWAP70	-1.001	-1.001	-1.001	0.015
195	TCF7	-1.001	-1.001	-1.001	0.0236476
196	THRA	-1.001	0	-1.001	0.013578
197	TYRO3	-1.001	-1.001	-1.001	0.00363636
198	GBP4	-1.001	-1.001	-1.001	0.02
199	CSF2	-1.40275	-1.001	-1.32226	0.0139835
200	CSF3R	-1.38062	-1.26694	-1.34406	0.0324545
201	BTNL9	-1.001	-1.001	-1.39769	0.0361004

## Sheet: LASSO
	Gene	Coef
1	(Intercept)	-0.12773
2	CCL4	0.467159
3	CCL7	0.0947002
4	GRB2	4.13912
5	LGALS9	0.265511
6	LSM14A	-2.68884
7	OPTN	-0.276407
8	PAFAH1B1	-1.40468
9	SASH3	0.134342
10	TNFSF13	0.123135

## Sheet: SVM
	FeatureName	FeatureID	AvgRank
1	GRB2	76	3
2	LSM14A	128	4
3	RNASE4	166	15
4	PAFAH1B1	152	15.8
5	HLA.DMA	84	16.8
6	COLEC12	43	17.2
7	CTSC	50	17.6
8	LILRB2	125	18.4
9	ACTR3	1	18.6
10	TNFSF13	193	18.6
11	IFI16	93	22.8
12	OPTN	150	22.8
13	CXCL13	56	24.8
14	IFNGR1	96	25.2
15	TNFRSF17	189	25.6
16	CCL7	21	27.2
17	C3	12	31.2
18	RABL3	164	31.6
19	CYBA	60	32.8
20	SLAMF7	174	33
21	CCRL2	24	33.4
22	UBA5	197	34
23	PLD2	156	35.4
24	CTSL	54	37.2
25	ITGB1	112	37.8
26	LGALS9	120	37.8
27	RGCC	165	39.2
28	LILRB1	124	40.8
29	FGL2	70	41.4
30	LCN2	117	42
31	ITGAL	111	42.4
32	CD84	35	45.4
33	N4BP3	139	45.6
34	HLA.DPA1	86	45.8
35	TMEM33	187	46.2
36	IL15	98	46.6
37	CTNNBL1	49	47.8
38	TLR10	183	48.4
39	CD1E	25	49.8
40	IL2RB	102	51
41	CEBPG	37	51.4
42	IL7	104	52.4
43	LILRA6	123	53.6
44	CCL17	15	53.8
45	CXCL14	57	57.6
46	HCLS1	80	57.8
47	CHUK	40	58
48	FCGR2B	67	60
49	TLR7	186	62.6
50	CD83	34	63.6
51	C2	11	63.8
52	NLRC4	145	66.8
53	EZH2	64	67.6
54	VAV3	199	68.6
55	MYB	138	69
56	TNFRSF1B	190	70
57	VAMP7	198	70.6
58	FCGR2A	66	71.2
59	PRKCB	158	71.6
60	HYAL2	91	72
61	LYL1	130	73.2
62	PSMB10	160	73.4
63	VCAM1	200	74.4
64	KCNJ8	114	77.8
65	CXCR6	59	78
66	BTNL9	8	78.2
67	LGALS4	119	79.4
68	C1QA	9	80.2
69	SLC15A2	176	84
70	CCL4	20	84.6
71	HLA.DOB	85	85.4
72	CTSG	51	86.6
73	IREB2	106	87.2
74	C5	13	88.2
75	C1QBP	10	90.2
76	SH2B2	173	90.6
77	PLXNA1	157	91
78	SASH3	168	92
79	HLA.C	83	92.4
80	PARP1	153	92.6
81	FCGR2C	68	92.8
82	CCR9	23	94.4
83	JAM2	113	94.4
84	NCF1	140	94.4
85	SEMA4A	172	94.6
86	CCND3	22	95
87	CFH	39	98.8
88	HAND2	77	98.8
89	LYZ	131	101.2
90	GBP4	72	102.6
91	LILRA1	121	103.4
92	ELANE	63	103.6
93	TYRO3	196	104.2
94	PXDN	162	104.8
95	ITGAD	110	106.4
96	GPR18	73	106.8
97	COLEC11	42	109.6
98	CD79B	32	109.8
99	TRDV3	194	110.6
100	CCL3	19	110.8
101	CD81	33	111.2
102	LAG3	116	112
103	IFI27	94	112.4
104	CPLX2	44	112.6
105	NLRP2	146	113.8
106	THEMIS	180	114.2
107	IL1F10	100	114.6
108	HCFC2	78	115.4
109	CD2AP	27	116.6
110	FCER1A	65	117
111	RAB17	163	117
112	MADCAM1	132	119.2
113	VPS26B	201	119.2
114	NCK2	141	121
115	NLRC3	144	121.2
116	HSCB	90	122
117	PTPN22	161	122.2
118	SNAP23	177	122.4
119	SELL	170	123
120	GPS2	75	123.8
121	IDO2	92	123.8
122	MCM3AP	135	124.4
123	IRF6	107	124.6
124	SLC11A1	175	125
125	CXCR3	58	126.4
126	HLA.DQB2	87	126.6
127	IL1RL2	101	126.8
128	CD6	31	127.8
129	ALKBH5	4	128.2
130	LY75	129	128.2
131	ITGA3	109	128.6
132	TCF7	179	130
133	SEC14L1	169	131
134	CCL2	16	131.6
135	CSF3R	48	131.6
136	HFE	81	131.8
137	BST2	7	132.8
138	CD47	30	133
139	HCK	79	134.2
140	CXCL11	55	134.6
141	SWAP70	178	134.6
142	INHBA	105	134.8
143	LILRB4	126	134.8
144	PSMA1	159	134.8
145	IL17A	99	135.8
146	FCGR3B	69	137.2
147	LILRA5	122	137.4
148	SARM1	167	137.6
149	TNFRSF4	191	138.4
150	CCL28	18	138.6
151	PDPN	155	138.8
152	IL31RA	103	139
153	APOBEC3F	5	139.2
154	IL10	97	139.4
155	TLR4	184	139.4
156	NDST2	142	139.8
157	LIMK1	127	140.4
158	CSF1	46	141.2
159	LCP1	118	141.2
160	GPR32	74	141.8
161	MORC3	136	142.2
162	TIRAP	182	142.4
163	CCL20	17	143.8
164	MAP2K6	133	143.8
165	TNFAIP1	188	143.8
166	BST1	6	144.6
167	CFD	38	144.8
168	SELP	171	145.2
169	TREM1	195	145.4
170	CD300LB	28	146
171	CD276	26	147
172	CLEC4M	41	147.6
173	HMGB2	89	147.8
174	NMBR	147	147.8
175	CD3G	29	148.2
176	MAPT	134	148.8
177	ADAM9	2	149
178	HLA.B	82	150.4
179	THRA	181	150.8
180	FPR2	71	151.4
181	CD8B	36	152.6
182	ADORA1	3	153.2
183	TNFSF12	192	153.6
184	DOCK2	62	154
185	C6	14	155
186	KCNN4	115	155
187	DAO	61	155.8
188	CRP	45	158.6
189	PARP14	154	158.6
190	OTULIN	151	159.2
191	NFKB2	143	159.8
192	CTSH	52	160.6
193	CTSK	53	161.2
194	TLR6	185	163.2
195	IRF7	108	166.2
196	NUP85	149	170.4
197	NRARP	148	171.6
198	CSF2	47	177.2
199	HLA.E	88	178.2
200	IFIT5	95	179.2
201	MR1	137	182.6

## Sheet: overlap gene
GRB2
TNFSF13
LGALS9
SASH3
PAFAH1B1
LSM14A
CCL7
OPTN
CCL4
