# Supplementary material for: Dissecting and validation the biomarker of heart failure progression in patients with atherosclerosis by single-cell sequencing, bioinformatics, and machine learning
Source: Front Genet. 2025 Sep 12;16:1587274. doi: 10.3389/fgene.2025.1587274 (PMC12464422; doi:10.3389/fgene.2025.1587274)
Supplement: Supplementary file 2 [file Table4.xls]

## Sheet: GSE57345-RF
	Control	HF	MeanDecreaseAccuracy	MeanDecreaseGini
VSIG4	14.3607	18.0562	21.023	17.6547
CD163	13.9845	15.5776	19.3858	15.0475
CCL5	12.0644	12.5593	16.0845	6.45459
FCER1G	7.66207	12.6606	15.1408	7.71056
CD48	6.5803	12.1162	12.5056	4.58456
HLA.DRA	5.40633	10.3992	10.6495	3.89436
LAPTM5	6.57464	8.0826	10.6176	6.78876
CSF1R	3.11386	9.89011	9.86376	2.88639
CYBB	0.283551	8.81179	8.54668	1.97495
TLR2	4.99327	7.04697	8.18908	5.45392
C1QB	4.25779	6.97847	7.72801	3.74335
CD53	2.20749	7.08584	7.61762	3.27037
PECAM1	0.0454069	7.44669	6.9179	1.61266
HCK	2.17925	6.24439	6.9097	1.77275
ITGB2	-1.34906	6.72947	6.40932	1.35691
C3	1.79775	6.25865	6.36824	1.43094
TREM2	1.36296	5.8243	5.99938	1.09528
CD68	3.8116	3.65158	5.68443	2.04105
VWF	2.4274	4.17293	5.02426	0.76927
C1QA	-1.58428	5.95186	4.35781	1.47152
ICAM1	2.55975	3.78958	4.28893	1.12217
MRC1	1.98829	3.60677	4.26992	1.69962
LILRB2	0.00212368	3.96333	3.89813	0.800867
FCGR3A	3.24011	2.72948	3.86969	1.66641
CD2	1.89326	2.39662	3.09674	1.73568
TYROBP	-0.308767	3.52438	2.6408	0.712417
CCL3	1.3783	2.04506	2.46443	1.01615
CCL4	1.77933	1.55508	2.30586	0.758875
C3AR1	0.0449466	3.00175	2.22105	0.761713
C5AR1	1.65127	-1.7329	-0.0811896	0.996409

## Sheet: GSE57345-LASSO
Gene	Coef
(Intercept)	-8.24495
C1QA	1.9562
C3	-0.262268
C5AR1	-0.351456
CCL3	0.690889
CCL4	0.396758
CD163	-0.933486
CD2	-0.0450403
CD48	2.94783
CSF1R	2.08403
FCER1G	-2.14679
FCGR3A	0.402517
HCK	-2.77526
HLA.DRA	1.98445
ICAM1	-0.0309892
ITGB2	-2.20017
LAPTM5	-0.627029
MRC1	0.234617
PECAM1	-0.334025
TYROBP	2.31706
VSIG4	-0.771643
VWF	-0.68066

## Sheet: GSE57345-SVM
	FeatureName	FeatureID	AvgRank
1	TYROBP	28	4.6
2	HLA.DRA	19	6.8
3	FCER1G	16	7.6
4	ITGB2	21	7.6
5	HCK	18	8.4
6	CD48	11	9.2
7	VSIG4	29	10.6
8	C1QA	1	11.4
9	FCGR3A	17	12
10	LAPTM5	22	12.8
11	CCL4	7	14.2
12	C5AR1	5	14.6
13	CD163	9	15.4
14	CD2	10	16.2
15	CD68	13	16.2
16	CCL3	6	16.8
17	ICAM1	20	17.6
18	CD53	12	17.8
19	PECAM1	25	17.8
20	TREM2	27	18.6
21	LILRB2	23	18.8
22	C1QB	2	19.2
23	MRC1	24	19.2
24	VWF	30	19.2
25	CCL5	8	19.4
26	C3	3	21.8
27	CYBB	15	22
28	TLR2	26	22.2
29	CSF1R	14	22.4
30	C3AR1	4	24.6
