# Supplementary material for: Dissecting and validation the biomarker of heart failure progression in patients with atherosclerosis by single-cell sequencing, bioinformatics, and machine learning
Source: Front Genet. 2025 Sep 12;16:1587274. doi: 10.3389/fgene.2025.1587274 (PMC12464422; doi:10.3389/fgene.2025.1587274)
Supplement: Supplementary file 3 [file Table2.xls]

## Sheet: randomForest
		Control	HF	MeanDecreaseAccuracy	MeanDecreaseGini
1	VSIG4	9.23481	10.699	11.841	7.36505
2	RNASE2	7.40228	8.13799	9.31131	5.1314
3	FCER1G	4.90546	8.46996	8.93101	3.95019
4	IFIT3	5.85396	8.20488	8.58151	4.44094
5	IFI44L	5.38376	7.66455	8.38394	4.1075
6	CCL5	5.88211	6.79105	8.11056	1.86954
7	CTSK	5.8121	6.90903	8.07982	3.80105
8	MCOLN1	5.62944	6.70507	7.80625	3.11096
9	IL15RA	5.82092	6.54174	7.75223	3.25531
10	ALOX5	5.4251	5.98606	7.27022	3.264
11	HIF1A	5.02501	6.13806	7.05034	2.28306
12	CXCL12	4.00596	6.2668	6.94861	1.43465
13	GBP5	5.33281	5.77511	6.774	1.50101
14	MX1	4.40805	6.07405	6.48146	1.7788
15	CCR1	3.41653	5.95728	6.40885	1.65864
16	C1QB	3.55171	5.8852	6.14075	1.64991
17	TLR2	3.87077	5.00942	5.85785	2.37011
18	HLA.DMB	4.29952	5.10443	5.71364	1.18576
19	CD14	3.28425	5.22612	5.41474	0.938149
20	OAS1	4.05947	5.17318	5.41419	1.22372
21	JAM3	4.42741	4.09803	5.41381	0.95255
22	C1QC	3.0847	4.09301	4.97094	1.06523
23	OAS2	0.555054	4.5617	4.96066	0.608345
24	IFI30	3.33447	4.53274	4.90335	1.55301
25	P2RX7	4.20684	2.31463	4.87766	0.736612
26	CYBB	2.28666	4.28553	4.73736	0.646466
27	ITGAL	3.04942	4.24143	4.6913	0.861435
28	HLA.DPB1	3.97164	2.67814	4.63008	0.821158
29	CD48	3.26928	3.90724	4.5739	0.83123
30	CD83	4.28571	1.91242	4.48223	0.611799
31	HCLS1	2.84886	3.17659	4.48115	0.585076
32	PRKCD	3.54322	3.3196	4.46851	1.20171
33	NFKBIA	3.85086	3.10992	4.39056	0.739261
34	MRC1	2.67309	3.40046	4.28979	0.912955
35	MYD88	2.06856	3.53304	4.20946	0.632289
36	HLA.DRA	3.15075	3.03595	4.05261	0.563783
37	DYSF	3.20333	3.48537	4.00807	0.659721
38	TRIM22	1.56892	3.91555	3.97339	0.777718
39	GBP4	2.70894	2.84826	3.83314	0.560678
40	TGFBR3	1.92081	3.13223	3.82214	0.28687
41	IL1R1	3.61391	3.01657	3.80967	0.772081
42	OAS3	2.55666	3.24882	3.78392	0.836791
43	HCK	1.00601	3.48992	3.77673	0.413402
44	CCL8	3.23412	2.22898	3.73259	0.429036
45	FGR	2.44672	3.14357	3.66673	1.067
46	HLA.DMA	2.19325	3.18454	3.64137	0.560112
47	PECAM1	0.706532	3.53789	3.53201	0.558822
48	TREM2	0.644753	3.41916	3.24256	0.339255
49	NAGK	3.47604	2.16321	3.20066	0.468558
50	NLRP3	1.46154	3.01689	3.12353	0.418576
51	CD68	2.16255	2.03213	3.09221	0.429804
52	FCGR3A	1.40466	2.81526	3.04489	0.830165
53	HLA.DPA1	2.01392	2.30985	2.958	0.372191
54	MX2	1.70607	2.29992	2.909	0.688139
55	CXCR4	1.425	2.86259	2.88393	0.343801
56	ADA	-0.238857	3.26033	2.86926	0.248288
57	RNASE6	1.18286	2.23119	2.84956	0.167238
58	APOBEC3G	2.32981	2.15722	2.83774	0.458077
59	KCNQ1	2.04351	2.72571	2.82356	0.906703
60	CSF1R	2.29063	2.23186	2.80136	0.310749
61	DAPK1	1.02026	2.49334	2.7889	0.301029
62	NCKAP1L	0.742946	2.76931	2.76778	0.424805
63	IFI16	-0.631486	3.15416	2.7595	0.182645
64	ITK	1.80981	1.53833	2.68701	0.219745
65	THY1	2.41356	1.36415	2.6443	0.342105
66	TMEM43	1.41219	1.80941	2.5975	0.331522
67	PARP14	1.16961	2.46586	2.58047	0.347933
68	CSK	1.82634	2.39938	2.56027	0.39419
69	JAM2	1.99917	1.95721	2.54579	0.690632
70	LCP1	-0.176227	2.89924	2.53689	0.38825
71	ITGB2	1.26319	2.55582	2.49846	0.399388
72	PARP9	0.509597	2.42815	2.47926	0.183738
73	CCL3	1.67374	2.31613	2.4557	0.224597
74	LILRB3	1.37036	2.48029	2.44312	0.276195
75	CFH	-0.320453	2.8264	2.41216	0.335526
76	C1QA	-0.160892	2.50498	2.40853	0.133395
77	ITGA4	0.12423	2.32296	2.3732	0.129856
78	MPEG1	-1.2799	2.86605	2.31481	0.178973
79	HLA.B	1.20983	1.39821	2.15248	0.0905506
80	LYN	1.27782	1.57019	2.12933	0.119739
81	MERTK	1.60094	1.82358	2.06792	0.42397
82	ORAI1	2.28051	0.963091	2.03712	0.315762
83	CLEC5A	0.592834	2.0228	1.99756	0.132867
84	TNFSF13B	0.73181	1.54961	1.96098	0.152997
85	C3	1.84701	1.11944	1.95781	0.184028
86	BTN3A3	1.49027	1.47995	1.95418	0.324911
87	NLRC4	1.67239	0.913357	1.9247	0.220294
88	ELF4	2.78607	-1.30976	1.90166	0.0988605
89	MAP3K8	0.531953	1.63054	1.8968	0.287071
90	PLD3	1.04215	1.84704	1.87974	0.258004
91	C3AR1	0.68331	2.02008	1.86614	0.15573
92	TNFAIP3	1.46064	1.39504	1.82439	0.246057
93	IRF1	-0.286794	2.40702	1.81295	0.215159
94	PTPN6	-0.870553	2.27647	1.75365	0.184182
95	TNFRSF1B	-0.225762	2.3553	1.75202	0.128627
96	UNG	0.459424	1.39397	1.65414	0.16492
97	TYK2	1.23157	1.58173	1.64553	0.133017
98	MAFB	1.07845	1.5132	1.60256	0.144018
99	ITGAM	1.27186	1.11421	1.57999	0.19516
100	LILRB2	0.775194	1.49288	1.57196	0.179658
101	OLR1	1.86436	0.346964	1.53261	0.272388
102	PYCARD	2.12242	0.107123	1.5081	0.177854
103	IFIT1	0.41731	1.42229	1.46619	0.369639
104	VAV1	-0.655335	1.98957	1.43137	0.155439
105	MARCO	0.778107	1.08481	1.42311	0.269528
106	VCAM1	-0.792253	2.41688	1.40331	0.400254
107	CFHR2	1.03442	0.834895	1.34963	0.0984169
108	CYBA	-2.23761	2.17823	1.34207	0.0694352
109	TNFSF10	2.89432	-1.20031	1.29174	0.240328
110	CCL18	-0.395872	2.06917	1.26775	0.188883
111	MICB	0.288765	1.44556	1.25549	0.0973698
112	LILRB5	-0.280548	1.51405	1.24602	0.120669
113	CR1	-0.0281144	1.24009	1.12553	0.114168
114	HLA.F	-0.348401	1.39503	1.11862	0.404102
115	C5AR1	2.20363	-0.270009	1.08578	0.213123
116	TCIRG1	2.18599	-1.59191	1.07744	0.120064
117	RAB20	1.05298	0.547213	1.04608	0.112429
118	IL2RG	-0.2925	1.44747	1.02919	0.304955
119	GPR65	0.569387	0.951512	0.966658	0.0501798
120	CCL4	1.99172	-0.82294	0.958734	0.1335
121	FPR3	-0.270526	1.30469	0.928111	0.0974165
122	DLL1	0.000416855	1.59895	0.914269	0.0891611
123	FCGRT	1.41409	0.0560854	0.89544	0.189966
124	TLR8	0.551928	0.795367	0.845746	0.104865
125	CCL20	0.403992	0.891407	0.840784	0.129167
126	IL7R	0.150086	0.976795	0.819334	0.102479
127	F11R	-0.0667027	1.27571	0.778807	0.0707626
128	PSMB9	-1.50243	1.99113	0.765204	0.204156
129	LILRB1	-1.1925	1.47686	0.755197	0.122068
130	ADORA2B	1.64854	-0.145747	0.742348	0.0788263
131	UBE2L6	0.64242	0.466305	0.675292	0.124206
132	HAVCR2	1.09461	-0.228328	0.673807	0.129504
133	IRF8	1.72165	0.0645373	0.650244	0.0948313
134	COLEC12	-0.13483	0.892256	0.649544	0.0813279
135	BST2	0.887263	0.150843	0.620471	0.118983
136	LAIR1	0.577657	0.157549	0.576852	0.15367
137	RAPGEF4	1.11019	-0.310783	0.562843	0.159666
138	IL10RB	0.863338	-0.143582	0.464252	0.0708457
139	PSMB8	-1.67119	2.30552	0.45775	0.151219
140	GRB2	-0.639168	0.785604	0.428047	0.158853
141	CH25H	-0.581122	0.786939	0.346172	0.156485
142	CIITA	-0.245353	0.463936	0.314123	0.174982
143	TLR7	-0.864301	0.676282	0.291073	0.109902
144	IL12RB1	-0.00819875	0.416868	0.277254	0.168517
145	CXCL14	0.0241255	0.167522	0.227188	0.190206
146	CNPY3	0.279042	0.0914034	0.176026	0.0941179
147	INPP5D	0.562935	-0.285682	0.098473	0.126637
148	NLRC5	1.5065	-1.2677	0.0650249	0.235627
149	FYN	0.825606	-1.07323	0.0361271	0.196461
150	PRKD2	1.45543	-1.1096	0.0191311	0.129587
151	CRTAM	0.645236	-0.14536	0.0168837	0.118593
152	LILRA2	-0.485448	0.231098	-0.00059335	0.0806589
153	CORO1A	0.820904	-1.133	-0.218671	0.185391
154	C7	-1.07058	-0.102417	-0.402015	0.0959104
155	MYO1C	-0.780704	0.119651	-0.433055	0.171494
156	IL17B	-0.707724	-0.0358687	-0.435349	0.0754442
157	CD2	-0.528883	-0.195291	-0.503979	0.287316
158	CD86	0.414236	-1.001	-0.520974	0.0652828
159	TREM1	-1.41687	0.149965	-0.538259	0.0500671
160	TYROBP	-0.851926	0.020696	-0.560887	0.121747
161	IFITM1	0.162337	-0.65697	-0.572072	0.199851
162	CD93	-0.570685	-0.394469	-0.768177	0.142938
163	GPR183	-1.04223	-0.0388377	-0.810417	0.0553404
164	PAG1	0.628814	-2.27925	-0.985164	0.103
165	ICAM1	0.268124	-1.5214	-1.23238	0.156963
166	VEGFA	-1.36693	-1.20616	-1.60449	0.105463

## Sheet: LASSO
	Gene	Coef
1	(Intercept)	1.35312
2	IFI44L	0.315965
3	FCER1G	-0.333949
4	GBP5	0.231726
5	CTSK	0.731577
6	CD48	0.150826
7	IFIT3	0.0979624
8	CXCL12	0.727636
9	IFITM1	-0.184871
10	KCNQ1	-0.00539116
11	JAM3	0.920015
12	OAS1	0.686855
13	ORAI1	-0.222839
14	HIF1A	-2.14696
15	CCL5	0.644089
16	MCOLN1	-1.06252
17	NAGK	1.8406
18	DYSF	-0.484155
19	PRKCD	-0.666104
20	CD14	-0.340089
21	HLA.DPB1	0.107132
22	VSIG4	-0.665484

## Sheet: SVM
	FeatureName	FeatureID	AvgRank
1	JAM3	35	11.8
2	NLRP3	13	13.4
3	MAP3K8	23	15
4	CCR1	124	15.6
5	CD48	19	21.4
6	HIF1A	55	22.8
7	GBP5	16	28.2
8	FCGR3A	21	31.8
9	IFITM1	30	33.4
10	TNFSF10	127	35.8
11	APOBEC3G	118	36.2
12	CH25H	29	36.4
13	HCK	109	36.6
14	TREM1	154	39.2
15	C1QA	2	39.4
16	MCOLN1	79	43.2
17	VSIG4	164	43.6
18	NAGK	98	44
19	OAS3	43	45
20	FCGRT	84	45.2
21	RAB20	52	46.2
22	OAS1	42	46.8
23	PRKCD	121	46.8
24	FCER1G	9	47.4
25	IL2RG	165	47.6
26	TYROBP	92	52.2
27	TLR8	162	53.6
28	C5AR1	83	53.8
29	IFIT1	26	54.2
30	IFIT3	25	55.6
31	OAS2	44	55.6
32	C7	130	55.6
33	CCL20	105	56
34	ORAI1	46	56.4
35	PARP14	123	57
36	FGR	14	57.6
37	CXCL12	28	58.6
38	MARCO	102	59.2
39	CFH	10	59.8
40	ADORA2B	68	60
41	HLA.DRA	142	60
42	TNFRSF1B	1	61.2
43	MAFB	111	61.4
44	PRKD2	93	64.2
45	P2RX7	45	65.4
46	CCL8	69	65.8
47	PSMB9	143	65.8
48	HCLS1	125	66
49	BTN3A3	139	66.6
50	TNFSF13B	49	67.4
51	CSK	58	67.4
52	TNFAIP3	147	67.6
53	OLR1	48	68.2
54	LILRB2	96	69.2
55	HLA.DPB1	144	69.6
56	PTPN6	39	71
57	FPR3	85	71.2
58	MX2	115	71.8
59	C3AR1	47	74
60	LYN	158	74
61	CYBA	66	74.4
62	TLR7	161	76.2
63	LILRB1	87	76.8
64	RNASE2	54	77
65	VAV1	78	77.6
66	CFHR2	11	78.4
67	LAIR1	97	79.4
68	GRB2	76	79.6
69	IFI44L	5	79.8
70	ADA	112	80.2
71	MYO1C	72	81.6
72	LILRB5	94	82
73	CD14	134	82.2
74	THY1	38	83.2
75	CCL3	74	83.8
76	CSF1R	136	83.8
77	CCL18	70	84.4
78	IL12RB1	91	84.8
79	GPR65	56	85.4
80	PARP9	126	87.2
81	CD83	138	87.2
82	IL1R1	100	87.6
83	RAPGEF4	103	87.8
84	PLD3	82	88.2
85	ITGA4	104	89.4
86	MX1	116	89.8
87	UNG	41	90.4
88	TCIRG1	33	90.6
89	HLA.DMB	150	91
90	GPR183	51	93.4
91	NLRC5	63	93.4
92	CYBB	163	93.6
93	CD68	67	93.8
94	DLL1	156	93.8
95	TREM2	153	94.2
96	MRC1	22	94.6
97	IRF8	64	94.8
98	DAPK1	160	95.8
99	CLEC5A	157	96.4
100	UBE2L6	36	96.8
101	CR1	12	97.2
102	CNPY3	145	97.2
103	C1QC	3	97.6
104	CTSK	18	97.6
105	MYD88	120	97.6
106	CORO1A	60	97.8
107	ALOX5	24	98.2
108	MPEG1	37	98.2
109	HLA.F	140	99
110	NLRC4	107	99.2
111	HLA.B	148	100.6
112	IL15RA	27	102.2
113	IL10RB	114	102.2
114	FYN	155	102.2
115	IFI16	8	102.4
116	KCNQ1	31	102.8
117	C1QB	4	103.2
118	CD2	7	103.4
119	CCL5	73	104.4
120	ITGB2	117	104.6
121	CCL4	71	105.6
122	LCP1	50	106
123	IFI30	81	106
124	IL17B	135	106
125	ITGAL	61	106.4
126	IL7R	129	106.4
127	HAVCR2	137	106.4
128	VCAM1	6	106.6
129	C3	88	107.4
130	GBP4	15	108
131	NFKBIA	57	109.4
132	CXCR4	108	111.4
133	IRF1	132	112
134	INPP5D	106	112.2
135	JAM2	113	112.4
136	RNASE6	53	112.8
137	VEGFA	146	112.8
138	DYSF	99	113
139	ITGAM	62	113.8
140	CD93	110	113.8
141	TMEM43	119	113.8
142	HLA.DPA1	152	114
143	CXCL14	133	114.4
144	ELF4	166	114.6
145	BST2	90	114.8
146	ITK	131	115
147	F11R	20	115.6
148	NCKAP1L	40	115.8
149	CD86	122	115.8
150	MERTK	101	116
151	COLEC12	77	117
152	LILRA2	86	119.2
153	PECAM1	75	119.4
154	CIITA	59	119.6
155	LILRB3	95	119.6
156	PYCARD	65	119.8
157	TRIM22	32	120.2
158	CRTAM	34	121
159	HLA.DMA	151	122
160	TYK2	89	123.2
161	TLR2	128	123.4
162	MICB	141	123.6
163	TGFBR3	17	125
164	PAG1	159	134.8
165	ICAM1	80	138
166	PSMB8	149	143.2

## Sheet: overlap gene
VSIG4
FCER1G
IFIT3
IFI44L
CCL5
CTSK
MCOLN1
HIF1A
CXCL12
GBP5
CD14
OAS1
JAM3
HLA.DPB1
CD48
PRKCD
DYSF
NAGK
KCNQ1
ORAI1
IFITM1
