# Supplementary material for: Dissecting and validation the biomarker of heart failure progression in patients with atherosclerosis by single-cell sequencing, bioinformatics, and machine learning
Source: Front Genet. 2025 Sep 12;16:1587274. doi: 10.3389/fgene.2025.1587274 (PMC12464422; doi:10.3389/fgene.2025.1587274)
Supplement: Supplementary file 4 [file Table3.xls]

## Sheet: GSE28829-RF
	AS	Control	MeanDecreaseAccuracy	MeanDecreaseGini
LILRB2	6.63287	7.38889	7.71601	1.05462
CD68	6.64744	6.08477	7.03121	0.863364
C1QB	6.36954	5.86498	6.64955	0.916415
TLR2	5.72559	5.34994	5.97694	0.639443
CCL4	4.19866	5.12008	5.27707	0.565134
C3AR1	4.43348	5.02182	5.23997	0.587425
VWF	3.1244	3.44832	4.12238	0.326203
CYBB	3.25572	2.95371	3.87746	0.406129
C3	2.16936	4.05967	3.70711	0.407937
HCK	3.36647	2.7695	3.62121	0.369612
C1QA	3.17514	2.74995	3.16083	0.234607
TYROBP	2.98251	2.70141	3.04931	0.263288
CSF1R	2.71204	2.69056	2.92852	0.233255
FCER1G	1.98163	2.41435	2.69531	0.239956
CD48	1.85248	2.83193	2.69368	0.177942
CD53	2.47751	2.04439	2.45275	0.203861
ICAM1	2.45701	1.99922	2.2586	0.267432
ITGB2	1.51056	2.41575	2.16659	0.281089
LAPTM5	1.8652	1.67132	2.02205	0.169876
VSIG4	2.19611	0.932715	1.86901	0.171964
PECAM1	1.13335	1.28837	1.76897	0.200794
FCGR3A	1.001	1.40835	1.38943	0.10702
HLA.DRA	1.06871	1.42753	1.38395	0.108031
TREM2	1.33663	0.811177	1.25023	0.110091
CD163	-1.001	0.495639	0.330506	0.131095
CCL5	-7.53862e-17	0.128039	0.0878995	0.0686018
CD2	-1.05753	0.272186	-0.145595	0.183461
CCL3	-0.86219	1.001	-0.317142	0.0610098
MRC1	0	-1.001	-1.001	0.0875565
C5AR1	0	-1.96717	-2.00321	0.0267867

## Sheet: GSE28829-LASSO
Gene	Coef
(Intercept)	-25.729
C3	0.336141
C3AR1	0.688753
CCL4	0.221699
CD48	0.0332739
CD68	0.811829
CYBB	0.0839937
LILRB2	1.62903

## Sheet: GSE28829-SVM
	FeatureName	FeatureID	AvgRank
1	CD68	13	2.8
2	C3AR1	4	4.8
3	CSF1R	14	4.8
4	MRC1	24	7
5	C3	3	8.6
6	TLR2	26	8.6
7	TREM2	27	9
8	LILRB2	23	9.4
9	ITGB2	21	11.8
10	CD53	12	13
11	CD48	11	13.8
12	C1QB	2	14.6
13	LAPTM5	22	14.8
14	HCK	18	15.6
15	VSIG4	29	16.2
16	CD163	9	16.4
17	FCGR3A	17	16.4
18	CCL5	8	16.8
19	HLA.DRA	19	17.2
20	C5AR1	5	18
21	CD2	10	19.4
22	PECAM1	25	19.4
23	FCER1G	16	19.8
24	C1QA	1	21.8
25	ICAM1	20	21.8
26	CCL3	6	23.4
27	VWF	30	23.4
28	CYBB	15	24.2
29	TYROBP	28	25.8
30	CCL4	7	26.4
